# Supplementary material for: Incidence and Characteristics of Intraocular Lens Dislocation after Phacoemulsification: An Eight-Year, Nationwide, Population-Based Study
Source: J Clin Med. 2021 Aug 26;10(17):3830. doi: 10.3390/jcm10173830 (PMC8432084; doi:10.3390/jcm10173830)
Supplement: Supplementary file 1 [file jcm-10-03830-s001.zip]

Archive with 1 entries (1 files):
- jcm-1330533-supplementary.pdf
